# Supplementary material for: Looking ahead in early-phase trial design to improve the drug development process: examples in oncology
Source: BMC Med Res Methodol. 2023 Jun 29;23:151. doi: 10.1186/s12874-023-01979-5 (PMC10308797; doi:10.1186/s12874-023-01979-5)
Supplement: Supplementary file 1 — Additional file 1. [file 12874_2023_1979_MOESM1_ESM.xlsx]

## Sheet: Simulation_parameters
	Example 1			Example 2				Example 3
	Phase II trial followed by a phase III trial			Phase I dose-finding trial followed by a phase II trial				Phase II enrichment trial followed by a phase III RCT in the selected subpopulation
Phase II trial	Design	Single-Stage Single-Arm		Phase I trial	Design	CRM (Multi-Stage, Multi-Dose)		Phase II trial	Design	Randomized, Multi-Stage, Enrichment
	Null Hypothesis	ORR_1=0.4			number of doses	6			number of biomarker intervalls K (cut-off pts)	9
	Alternative Scenario	ORR_1=0.6			dose-specific toxicity probabilities, pT.Dj, j=1, …, 6	0.1, 0.15, 0.2, 0.3, 0.4, 0.45			cut-off points, c[k], k=1, …, 9	0.1, 0.2, …,0.9
	Test	one-sample exact Binomial test			dose-specific ORR, ORR.Dj	0.2, 0.5, 0.65, 0.6, 0.45, 0.3			ORR of the SOC, ORR_0	0.4
	Type I error rate	0.05			DLT threshold	0.25			experimental ORR in biomarker intervall, ORR.k, k=1, …, K	0.02, 0.05, 0.1, 0.15, 0.2, 0.3, 0.5, 0.6, 0.7
	Sample size n2	20, 25, …, 135 or 140			Sample size n1	10, 15, …, 75 or 80			Null Hypothesis	ORR.k=ORR.0
	(Power)	70% (n2=20) to >= 99% (n2=140)			Simulated data to generate a trial	draw a Bernoulli(pT.Dj) and a Bernoulli(ORR.Dj) random			number of IAs	2
	Simulated data to generate a trial	draw a Binomal(n2, 0.6) variable				variable for each patients assigned to dose j=1,…,6			Total number of enrollments by IA j=1,2	50%, 75%
									Sample size n2	20, 25, …, 135 or 140
									Test	sequential exactly McNemar’s test
Phase III trial	Design	Single-Stage Randomized-Controlled		Phase II trial	Design	Single-Stage Single-Arm
									Simulated data to generate a trial	draw uniform X.i ~ Unif[ C.j, 1] biomarker value and Bernoulli( p.i ) variable
	Null Hypothesis	ORR_0=0.4			Null Hypothesis	ORR_1=0.4				where p.i = ORR.k if C[j] <= c[k] <= X.i < c[k+1]
	Alternative Scenario	ORR_0=0.4, ORR_1=0.6			Alternative Scenario	ORR_1=0.6
	Test	Fisher's exact test			dose-specific ORR ORR.Dj	0.2, 0.5, 0.65, 0.6, 0.45, 0.3		Phase III trial	Design	Randomized, Single-Stage
	Type I error rate	0.05			Test	one-sample exact Binomial test			ORR of the SOC, ORR_0	0.4
	Power	0.9			Type I error rate	0.05			Null Hypothesis	ORR_0=ORR_1
	Sample size n3	selected based on the targeted Type I/II error rates			Sample size n2	42			Alternative Scenario	ORR_0=0.4, ORR_1=ORR.J
		and the Phase II estimated of ORR_1			Power	0.8			ORR.k in biomerker intervall k=1, …, K	0.02, 0.05, 0.1, 0.15, 0.2, 0.3, 0.5, 0.6, 0.7
					Simulated data to generate a trial	draw a Binomal(n2, ORR.P1) variable			Test	Fisher's exact test
	Simulated data to generate a trial	draw a Binomal(n3/2, 0.4) and							Type I error rate	0.05
		Binomal(n3/2, 0.6) variable							Power	0.9
				Metric	Power of the (Phase I and Phase II) DDP segment				Sample size n3	up to between 400 - 140 and 400 - 20
Metric	Power of the (Phase II and Phase III) DDP segment				Probability patient is treated with an unsafe dose				Simulated data to generate a trial	draw a Binomal(n3/2, 0.4) random variable for control arm outcome
	Total number of enrollments in the DDP segment				Probability patient is treated with ineffective dose					draw i=1, …, n3/2, uniform X.i ~ Unif[ C.j, 1] and Bernoulli( p.i ) variables
										where p.i = ORR.k if C[3] <= c[k] <= X.i < c[k+1]
										simulat the study duration from a Gamma(n3, lamda(C[3]) ) distribution
	Notation				Notation
	ORR_1	Objective response rate for the experimental arm			ORR.P1	ORR of the recommendet Phase I dose-level			Metric	power of the DDP segment
	ORR_0	Objective response rate for the control arm			pT.Dj	Dose-limiting toxicity of dose-level j=1, …, 6				accrual time of the DDP segment
	n2	phase II trial sample size			ORR.Dj	ORR of dose-level j=1, …, 6			Notation
	n3	phase III trial sample size							c[k], k=1, …, K	biomarker cut-off points (c[K+1]=1, and c[0]=0)
									C[J]	biomarker cut-off selected at IA and FA j=1,2,3 of the Phase II trial
									ORR.k	ORR for patients in the k-th biomerker intervall
									X.i	biomarker value of patient i
									ORR.k	ORR for patients with c[k] <= X.i < c[k+1]
									lambda.k	accrual rate for patients with X.i >= c[k]
										"=X1, X2, …, X9"
